# Supplementary material for: Experimental and numerical studies on heat exchange between slag/metal particles and air inside countercurrent cyclone heat exchanger for recovering waste heat from molten slags in dry and centrifugal granulation process
Source: PLoS One. 2026 Jul 23;21(7):e0349252. doi: 10.1371/journal.pone.0349252 (PMC13395350; doi:10.1371/journal.pone.0349252)
Supplement: S1 Data — (XLSX) [file pone.0349252.s001.xlsx]

## Sheet: fig. 3
(a)	Hot Air Flow Rate (m³/h)	Average Outlet Particle Temperature (K)
	20	319
	26	321
	32	324
	38	326
(b)	Hot Air Flow Rate (m³/h)	Particle Heat Exchange Amount (kJ)
	20	1.26
	26	1.62
	32	2.12
	38	2.59
(c)	Hot Air Flow Rate (m³/h)	Average Inlet Air Temperature (K)
	20	353
	26	355
	32	356
	38	361
(d)	Hot Air Flow Rate (m³/h)	Average Outlet Air Temperature (K)
	20	315
	26	316
	32	318
	38	319

## Sheet: fig. 4
(a)	Particle Size (mm)	Particle Heat Exchange Amount (kJ)
	0.425	2.39
	0.6	2.12
	0.88	1.94
	1.18	1.59
(b)	Particle Size (mm)	Average Outlet Particle Temperature (K)
	0.425	320
	0.6	317
	0.88	315
	1.18	311

## Sheet: fig. 5
(a)	Hot Air Flow Rate (m³/h)	Average Outlet Particle Temperature (K)
	20	317
	26	321
	32	323
	38	324
(b)	Hot Air Flow Rate (m³/h)	Particle Heat Exchange Amount (kJ)
	20	1.09635
	26	1.58003
	32	1.97772
	38	2.32168
(c)	Hot Air Flow Rate (m³/h)	Average Inlet Air Temperature (K)
	20	355
	26	357
	32	358
	38	360
(d)	Hot Air Flow Rate (m³/h)	Average Outlet Air Temperature (K)
	20	316
	26	316
	32	317
	38	318

## Sheet: fig. 6
(a)	Metallic Iron Content (wt.%)	Average Outlet Particle Temperature (K)
	2.5	2.18
	5	1.98
	7.5	1.61
	10	0.92
(b)	Metallic Iron Content (wt.%)	Particle Heat Exchange Amount (kJ)
	2.5	325
	5	323
	7.5	319
	10	311

## Sheet: fig. 8
	Mesh Element Count (×10⁴)	Average Outlet Particle Temperature (K)	Average Outlet Air Temperature (K)
	30	309.3	308.2
	60	308.8	309.3
	90	308.8	309.3

## Sheet: fig. 9
(a)	Slag Flow Rate (kg/min)	Particle Outlet Temperature (K)
		Experimental	Simulated
	0.36	319	318
	0.42	321	319
	0.48	324	320
	0.54	326	322
(b)	Slag Flow Rate (kg/min)	Outlet Air Temperature (K)
		Experimental	Simulated
	0.36	315	320
	0.42	316	322
	0.48	318	324
	0.54	319	325

## Sheet: fig. 14
(a)	Hot Air Flow Rate (m³/h)	Inlet Air Temperature (K)
	20	353
	26	355
	32	356
	38	361
(b)	Hot Air Flow Rate (m³/h)	Outlet Air Temperature (K)
	20	320
	26	322
	32	324
	38	325
(c)	Hot Air Flow Rate (m³/h)	Average Outlet Particle Temperature (K)
	20	318
	26	319
	32	320
	38	322
(d)	Hot Air Flow Rate (m³/h)	Particle Heat Exchange Amount (kJ)
	20	1.1934
	26	1.46965
	32	1.768
	38	2.1879

## Sheet: fig. 19
(a)	Hot Air Flow Rate (m³/h)	Average Inlet Air Temperature (K)
	20	313.714
	26	317.77
	32	319.96
	38	320.72
(b)	Hot Air Flow Rate (m³/h)	Average Outlet Air Temperature (K)
	20	355
	26	357
	32	358
	38	360
(c)	Hot Air Flow Rate (m³/h)	Average Outlet Slag-Metal Particle Temperature (K)
	20	317.26
	26	319.22
	32	319.55
	38	321.14
(d)	Hot Air Flow Rate (m³/h)	Slag-Metal Particle Heat Exchange Amount (kJ)
	20	1.12
	26	1.45
	32	1.68
	38	2.05
